# Supplementary material for: Unbiased assessment of disease surveillance utilities: A prospect theory application
Source: PLoS Negl Trop Dis. 2019 May 1;13(5):e0007364. doi: 10.1371/journal.pntd.0007364 (PMC6513105; doi:10.1371/journal.pntd.0007364)
Supplement: S1 Raw data — (CSV) [file pntd.0007364.s001.csv]

StartDate	EndDate	Status	IPAddress	Progress	Duration (in seconds)	Finished	RecordedDate	ResponseId	RecipientLastName	RecipientFirstName	RecipientEmail	ExternalReference	LocationLatitude	LocationLongitude	DistributionChannel	UserLanguage	Q1.2_Browser	Q1.2_Version	Q1.2_Operating System	Q1.2_Resolution	Q2.2_Browser	Q2.2_Version	Q2.2_Operating System	Q2.2_Resolution	1_Q3.1_1	1_Q3.1_2	1_Q3.1_3	1_Q3.1_4	1_Q3.1_5	1_Q3.1_6	1_Q3.1_7	1_Q3.1_8	2_Q3.1_1	2_Q3.1_2	2_Q3.1_3	2_Q3.1_4	2_Q3.1_5	2_Q3.1_6	2_Q3.1_7	2_Q3.1_8	3_Q3.1_1	3_Q3.1_2	3_Q3.1_3	3_Q3.1_4	3_Q3.1_5	3_Q3.1_6	3_Q3.1_7	3_Q3.1_8	4_Q3.1_1
Start Date	End Date	Response Type	IP Address	Progress	Duration (in seconds)	Finished	Recorded Date	Response ID	Recipient Last Name	Recipient First Name	Recipient Email	External Data Reference	Location Latitude	Location Longitude	Distribution Channel	User Language	Browser Meta Info - Browser	Browser Meta Info - Version	Browser Meta Info - Operating System	Browser Meta Info - Resolution	Browser Meta Info - Browser	Browser Meta Info - Version	Browser Meta Info - Operating System	Browser Meta Info - Resolution	Imagine an area with endemic dog-mediated rabies and a passive surveillance system with an average time to detection of rabies suspect exposures (i.e. people bitten by suspect rabid dogs) of 20 days. As you know, rapid identification of suspect rabies exposures is critical to initiate post-exposure prophylaxis. The incubation period for human rabies is typically 1-3 months (WHO, 2017). Once clini…	Imagine an area with endemic dog-mediated rabies and a passive surveillance system with an average time to detection of rabies suspect exposures (i.e. people bitten by suspect rabid dogs) of 20 days. As you know, rapid identification of suspect rabies exposures is critical to initiate post-exposure prophylaxis. The incubation period for human rabies is typically 1-3 months (WHO, 2017). Once clini…	Imagine an area with endemic dog-mediated rabies and a passive surveillance system with an average time to detection of rabies suspect exposures (i.e. people bitten by suspect rabid dogs) of 20 days. As you know, rapid identification of suspect rabies exposures is critical to initiate post-exposure prophylaxis. The incubation period for human rabies is typically 1-3 months (WHO, 2017). Once clini…	Imagine an area with endemic dog-mediated rabies and a passive surveillance system with an average time to detection of rabies suspect exposures (i.e. people bitten by suspect rabid dogs) of 20 days. As you know, rapid identification of suspect rabies exposures is critical to initiate post-exposure prophylaxis. The incubation period for human rabies is typically 1-3 months (WHO, 2017). Once clini…	Imagine an area with endemic dog-mediated rabies and a passive surveillance system with an average time to detection of rabies suspect exposures (i.e. people bitten by suspect rabid dogs) of 20 days. As you know, rapid identification of suspect rabies exposures is critical to initiate post-exposure prophylaxis. The incubation period for human rabies is typically 1-3 months (WHO, 2017). Once clini…	Imagine an area with endemic dog-mediated rabies and a passive surveillance system with an average time to detection of rabies suspect exposures (i.e. people bitten by suspect rabid dogs) of 20 days. As you know, rapid identification of suspect rabies exposures is critical to initiate post-exposure prophylaxis. The incubation period for human rabies is typically 1-3 months (WHO, 2017). Once clini…	Imagine an area with endemic dog-mediated rabies and a passive surveillance system with an average time to detection of rabies suspect exposures (i.e. people bitten by suspect rabid dogs) of 20 days. As you know, rapid identification of suspect rabies exposures is critical to initiate post-exposure prophylaxis. The incubation period for human rabies is typically 1-3 months (WHO, 2017). Once clini…	Imagine an area with endemic dog-mediated rabies and a passive surveillance system with an average time to detection of rabies suspect exposures (i.e. people bitten by suspect rabid dogs) of 20 days. As you know, rapid identification of suspect rabies exposures is critical to initiate post-exposure prophylaxis. The incubation period for human rabies is typically 1-3 months (WHO, 2017). Once clini…	Imagine an area with endemic dog-mediated rabies and a passive surveillance system with an average time to detection of rabies suspect exposures (i.e. people bitten by suspect rabid dogs) of 20 days. As you know, rapid identification of suspect rabies exposures is critical to initiate post-exposure prophylaxis. The incubation period for human rabies is typically 1-3 months (WHO, 2017). Once clini…	Imagine an area with endemic dog-mediated rabies and a passive surveillance system with an average time to detection of rabies suspect exposures (i.e. people bitten by suspect rabid dogs) of 20 days. As you know, rapid identification of suspect rabies exposures is critical to initiate post-exposure prophylaxis. The incubation period for human rabies is typically 1-3 months (WHO, 2017). Once clini…	Imagine an area with endemic dog-mediated rabies and a passive surveillance system with an average time to detection of rabies suspect exposures (i.e. people bitten by suspect rabid dogs) of 20 days. As you know, rapid identification of suspect rabies exposures is critical to initiate post-exposure prophylaxis. The incubation period for human rabies is typically 1-3 months (WHO, 2017). Once clini…	Imagine an area with endemic dog-mediated rabies and a passive surveillance system with an average time to detection of rabies suspect exposures (i.e. people bitten by suspect rabid dogs) of 20 days. As you know, rapid identification of suspect rabies exposures is critical to initiate post-exposure prophylaxis. The incubation period for human rabies is typically 1-3 months (WHO, 2017). Once clini…	Imagine an area with endemic dog-mediated rabies and a passive surveillance system with an average time to detection of rabies suspect exposures (i.e. people bitten by suspect rabid dogs) of 20 days. As you know, rapid identification of suspect rabies exposures is critical to initiate post-exposure prophylaxis. The incubation period for human rabies is typically 1-3 months (WHO, 2017). Once clini…	Imagine an area with endemic dog-mediated rabies and a passive surveillance system with an average time to detection of rabies suspect exposures (i.e. people bitten by suspect rabid dogs) of 20 days. As you know, rapid identification of suspect rabies exposures is critical to initiate post-exposure prophylaxis. The incubation period for human rabies is typically 1-3 months (WHO, 2017). Once clini…	Imagine an area with endemic dog-mediated rabies and a passive surveillance system with an average time to detection of rabies suspect exposures (i.e. people bitten by suspect rabid dogs) of 20 days. As you know, rapid identification of suspect rabies exposures is critical to initiate post-exposure prophylaxis. The incubation period for human rabies is typically 1-3 months (WHO, 2017). Once clini…	Imagine an area with endemic dog-mediated rabies and a passive surveillance system with an average time to detection of rabies suspect exposures (i.e. people bitten by suspect rabid dogs) of 20 days. As you know, rapid identification of suspect rabies exposures is critical to initiate post-exposure prophylaxis. The incubation period for human rabies is typically 1-3 months (WHO, 2017). Once clini…	Imagine an area with endemic dog-mediated rabies and a passive surveillance system with an average time to detection of rabies suspect exposures (i.e. people bitten by suspect rabid dogs) of 20 days. As you know, rapid identification of suspect rabies exposures is critical to initiate post-exposure prophylaxis. The incubation period for human rabies is typically 1-3 months (WHO, 2017). Once clini…	Imagine an area with endemic dog-mediated rabies and a passive surveillance system with an average time to detection of rabies suspect exposures (i.e. people bitten by suspect rabid dogs) of 20 days. As you know, rapid identification of suspect rabies exposures is critical to initiate post-exposure prophylaxis. The incubation period for human rabies is typically 1-3 months (WHO, 2017). Once clini…	Imagine an area with endemic dog-mediated rabies and a passive surveillance system with an average time to detection of rabies suspect exposures (i.e. people bitten by suspect rabid dogs) of 20 days. As you know, rapid identification of suspect rabies exposures is critical to initiate post-exposure prophylaxis. The incubation period for human rabies is typically 1-3 months (WHO, 2017). Once clini…	Imagine an area with endemic dog-mediated rabies and a passive surveillance system with an average time to detection of rabies suspect exposures (i.e. people bitten by suspect rabid dogs) of 20 days. As you know, rapid identification of suspect rabies exposures is critical to initiate post-exposure prophylaxis. The incubation period for human rabies is typically 1-3 months (WHO, 2017). Once clini…	Imagine an area with endemic dog-mediated rabies and a passive surveillance system with an average time to detection of rabies suspect exposures (i.e. people bitten by suspect rabid dogs) of 20 days. As you know, rapid identification of suspect rabies exposures is critical to initiate post-exposure prophylaxis. The incubation period for human rabies is typically 1-3 months (WHO, 2017). Once clini…	Imagine an area with endemic dog-mediated rabies and a passive surveillance system with an average time to detection of rabies suspect exposures (i.e. people bitten by suspect rabid dogs) of 20 days. As you know, rapid identification of suspect rabies exposures is critical to initiate post-exposure prophylaxis. The incubation period for human rabies is typically 1-3 months (WHO, 2017). Once clini…	Imagine an area with endemic dog-mediated rabies and a passive surveillance system with an average time to detection of rabies suspect exposures (i.e. people bitten by suspect rabid dogs) of 20 days. As you know, rapid identification of suspect rabies exposures is critical to initiate post-exposure prophylaxis. The incubation period for human rabies is typically 1-3 months (WHO, 2017). Once clini…	Imagine an area with endemic dog-mediated rabies and a passive surveillance system with an average time to detection of rabies suspect exposures (i.e. people bitten by suspect rabid dogs) of 20 days. As you know, rapid identification of suspect rabies exposures is critical to initiate post-exposure prophylaxis. The incubation period for human rabies is typically 1-3 months (WHO, 2017). Once clini…	Imagine an area with endemic dog-mediated rabies and a passive surveillance system with an average time to detection of rabies suspect exposures (i.e. people bitten by suspect rabid dogs) of 20 days. As you know, rapid identification of suspect rabies exposures is critical to initiate post-exposure prophylaxis. The incubation period for human rabies is typically 1-3 months (WHO, 2017). Once clini…
{"ImportId":"startDate","timeZone":"America/Denver"}	{"ImportId":"endDate","timeZone":"America/Denver"}	{"ImportId":"status"}	{"ImportId":"ipAddress"}	{"ImportId":"progress"}	{"ImportId":"duration"}	{"ImportId":"finished"}	{"ImportId":"recordedDate","timeZone":"America/Denver"}	{"ImportId":"_recordId"}	{"ImportId":"recipientLastName"}	{"ImportId":"recipientFirstName"}	{"ImportId":"recipientEmail"}	{"ImportId":"externalDataReference"}	{"ImportId":"locationLatitude"}	{"ImportId":"locationLongitude"}	{"ImportId":"distributionChannel"}	{"ImportId":"userLanguage"}	{"ImportId":"QID111_BROWSER"}	{"ImportId":"QID111_VERSION"}	{"ImportId":"QID111_OS"}	{"ImportId":"QID111_RESOLUTION"}	{"ImportId":"QID125_BROWSER"}	{"ImportId":"QID125_VERSION"}	{"ImportId":"QID125_OS"}	{"ImportId":"QID125_RESOLUTION"}	{"ImportId":"1_QID66_1"}	{"ImportId":"1_QID66_2"}	{"ImportId":"1_QID66_3"}	{"ImportId":"1_QID66_4"}	{"ImportId":"1_QID66_5"}	{"ImportId":"1_QID66_6"}	{"ImportId":"1_QID66_7"}	{"ImportId":"1_QID66_8"}	{"ImportId":"2_QID66_1"}	{"ImportId":"2_QID66_2"}	{"ImportId":"2_QID66_3"}	{"ImportId":"2_QID66_4"}	{"ImportId":"2_QID66_5"}	{"ImportId":"2_QID66_6"}	{"ImportId":"2_QID66_7"}	{"ImportId":"2_QID66_8"}	{"ImportId":"3_QID66_1"}	{"ImportId":"3_QID66_2"}	{"ImportId":"3_QID66_3"}	{"ImportId":"3_QID66_4"}	{"ImportId":"3_QID66_5"}	{"ImportId":"3_QID66_6"}	{"ImportId":"3_QID66_7"}	{"ImportId":"3_QID66_8"}	{"ImportId":"4_QID66_1"}
2017-08-04 06:41:40	2017-08-04 06:42:18	IP Address	137.205.41.114	7	38	False	2017-08-11 06:42:22	R_0qa1hTpth9dYdIF							anonymous
2017-08-06 03:08:33	2017-08-06 03:21:03	IP Address	137.205.41.125	71	750	False	2017-08-13 03:21:07	R_0P0nw03vgcnim5D							anonymous		Safari	10.1.1	Macintosh	1280x800					Certain	Certain	Certain	Certain	Certain	Certain	Risky	Risky	Certain	Certain	Certain	Certain	Certain	Certain	Risky	Risky	Certain	Certain	Certain	Certain	Certain	Risky	Risky	Risky	Certain
2017-08-06 03:28:55	2017-08-06 03:29:38	IP Address	137.205.41.125	7	43	False	2017-08-13 03:29:45	R_02iz0JD6dpMJlY1							anonymous
2017-08-06 03:29:46	2017-08-06 03:31:42	IP Address	137.205.41.125	14	116	False	2017-08-13 03:31:43	R_eOJqvPJDSrj9XBH							anonymous		Safari	10.1.1	Macintosh	1280x800
2017-08-04 06:41:03	2017-08-06 03:36:22	IP Address	137.205.41.114	7	161719	False	2017-08-13 03:36:24	R_8p7bzaLe9BZ67xX							anonymous
2017-08-06 03:31:49	2017-08-06 03:41:00	IP Address	137.205.41.125	52	551	False	2017-08-13 03:41:03	R_9mC4ESJSekZdFv7							anonymous						Safari	10.1.1	Macintosh	1280x800
2017-08-06 03:21:28	2017-08-06 03:41:04	IP Address	137.205.41.125	44	1176	False	2017-08-13 03:41:07	R_eagNcczg2XwGHgV							anonymous						Safari	10.1.1	Macintosh	1280x800
2017-08-17 17:29:47	2017-08-17 17:33:02	IP Address	137.205.42.223	100	195	True	2017-08-17 17:33:02	R_eFqrHh3341QixBb					52.416702270508	-1.5500030517578	anonymous		Chrome	60.0.3112.90	Macintosh	1280x800					Risky	Risky	Risky	Risky	Risky	Risky	Risky	Risky	Risky	Risky	Risky	Risky	Risky	Risky	Risky	Risky	Risky	Risky	Risky	Risky	Risky	Risky	Risky	Risky	Risky
2017-08-15 00:38:41	2017-08-15 00:45:28	IP Address	158.232.3.23	7	407	False	2017-08-22 00:45:33	R_cLQV2aa61H58MZv							anonymous
2017-08-23 03:18:14	2017-08-23 03:35:38	IP Address	217.56.218.162	100	1044	True	2017-08-23 03:35:38	R_2i2hj18owNuG5NP					46.147506713867	9.85400390625	anonymous		MSIE	9.0	Windows NT 6.1	1440x900					Certain	Certain	Certain	Certain	Certain	Certain	Risky	Risky	Certain	Certain	Certain	Certain	Certain	Risky	Risky	Risky	Certain	Certain	Certain	Certain	Certain	Certain	Risky	Risky	Risky
2017-08-16 18:52:45	2017-08-16 18:56:48	IP Address	137.205.42.172	39	243	False	2017-08-23 18:56:52	R_0uCVVv2UDLxU2up							anonymous						Safari	10.1.1	Macintosh	1280x800
2017-08-16 18:53:06	2017-08-16 19:39:24	IP Address	137.205.42.172	43	2778	False	2017-08-23 19:39:25	R_74dSqdYsxrQlT5b							anonymous						Chrome	60.0.3112.90	Macintosh	1280x800
2017-08-24 03:09:25	2017-08-24 03:33:42	IP Address	95.146.162.26	100	1457	True	2017-08-24 03:33:42	R_enucBp8xf1QJFwV					51.583297729492	-0.11669921875	anonymous		Chrome	60.0.3112.101	Windows NT 6.1	1536x864					Certain	Risky	Risky	Risky	Risky	Risky	Risky	Risky	Certain	Risky	Risky	Risky	Risky	Risky	Risky	Risky	Certain	Certain	Risky	Risky	Risky	Risky	Risky	Risky	Certain
2017-08-24 06:12:30	2017-08-24 06:49:48	IP Address	41.204.190.40	100	2238	True	2017-08-24 06:49:48	R_1KZ9fKfDVAD47Rj					-1.2832946777344	36.816696166992	anonymous		Chrome	60.0.3112.101	Windows NT 10.0	1536x864					Certain	Certain	Certain	Risky	Risky	Risky	Risky	Risky	Certain	Certain	Certain	Certain	Certain	Certain	Certain	Certain	Certain	Certain	Certain	Certain	Certain	Certain	Certain	Certain	Certain
2017-08-25 08:24:06	2017-08-25 08:38:00	IP Address	157.193.48.92	100	834	True	2017-08-25 08:38:00	R_eqX0UTyiHC3575X					51.050003051758	3.7167053222656	anonymous						MSIE	11.0	Windows NT 6.1	1366x768
2017-08-28 14:24:49	2017-08-28 14:56:31	IP Address	128.173.229.249	100	1902	True	2017-08-28 14:56:31	R_6urqKKu6yEUTPLv					37.179092407227	-80.351501464844	anonymous						Chrome	60.0.3112.113	Windows NT 10.0	1920x1080
2017-08-23 01:34:31	2017-08-23 01:34:39	IP Address	46.140.103.238	7	8	False	2017-08-30 01:34:43	R_73rFVTHBfA4NXOl							anonymous
2017-08-23 01:37:12	2017-08-23 01:43:12	IP Address	41.204.190.40	43	360	False	2017-08-30 01:43:16	R_bkmASgmQWhuJbzn							anonymous						Safari	9.1.3	Macintosh	2560x1440
2017-08-23 01:41:17	2017-08-23 02:11:01	IP Address	98.7.91.168	7	1784	False	2017-08-30 02:11:05	R_3jRLTgN2aqwt3BX							anonymous
2017-08-23 02:13:28	2017-08-23 02:16:02	IP Address	195.251.59.36	43	154	False	2017-08-30 02:16:04	R_5u9zM4pNVZJBgmV							anonymous						Firefox	54.0	Windows NT 10.0	1366x768
2017-08-23 01:50:51	2017-08-23 02:19:24	IP Address	147.91.172.98	46	1713	False	2017-08-30 02:19:28	R_71EjQcNodvv5Co5							anonymous						Chrome	49.0.2623.112	Windows NT 5.1	1024x768
2017-08-23 02:03:45	2017-08-23 02:43:05	IP Address	217.56.218.162	25	2360	False	2017-08-30 02:43:09	R_6PuB4zzaXNPG8Rv							anonymous		MSIE	11.0	connectpro	1401x788					Certain	Certain	Certain	Certain	Certain	Risky	Risky	Risky	Certain	Certain	Certain	Certain	Certain	Certain	Risky	Risky	Risky	Risky	Risky	Risky	Risky	Risky	Risky	Risky	Risky
2017-08-23 02:16:55	2017-08-23 03:52:36	IP Address	193.2.90.237	43	5741	False	2017-08-30 03:52:40	R_eqB6UWiOvk1g4Ml							anonymous						Firefox	47.0	Windows NT 6.1	1920x1080
2017-08-23 03:59:25	2017-08-23 04:01:49	IP Address	58.10.89.148	18	144	False	2017-08-30 04:01:54	R_9Yr5PHcE5nO8XyJ							anonymous		Firefox	55.0	Macintosh	1440x900
2017-08-23 01:42:35	2017-08-23 04:41:20	IP Address	197.187.139.21	18	10725	False	2017-08-30 04:41:22	R_6DPXdMEkz8MMhtb							anonymous		Firefox	54.0	Windows NT 6.3	1280x720
2017-08-23 06:21:06	2017-08-23 06:34:14	IP Address	194.149.148.133	45	788	False	2017-08-30 06:34:15	R_1ZkBtbiHMBza8Ml							anonymous						Chrome	60.0.3112.101	Windows NT 6.1	1366x768
2017-08-23 06:48:45	2017-08-23 06:50:58	IP Address	89.153.45.32	20	133	False	2017-08-30 06:51:03	R_40aM0pJKikL1Z77							anonymous		Chrome	60.0.3112.101	Windows NT 10.0	1366x768
2017-08-23 07:45:37	2017-08-23 07:46:16	IP Address	78.62.27.68	43	39	False	2017-08-30 07:46:17	R_0xo5M22lAYhQBU1							anonymous						Firefox	54.0	Windows NT 6.3	1366x768
2017-08-23 08:54:56	2017-08-23 09:11:39	IP Address	108.179.57.67	26	1003	False	2017-08-30 09:11:44	R_bEoPSJdKHrw4KDH							anonymous		Safari	10.1.2	Macintosh	1440x900
2017-08-23 16:21:43	2017-08-23 16:22:13	IP Address	89.153.172.151	43	30	False	2017-08-30 16:22:36	R_9z64aFztmtIQOSV							anonymous						Firefox	54.0	Windows NT 6.2	1366x768
2017-08-24 02:33:52	2017-08-24 02:39:13	IP Address	79.70.33.217	43	321	False	2017-08-31 02:39:16	R_7NXKGQdmFvRgE7j							anonymous						Chrome	60.0.3112.101	Windows NT 10.0	1366x768
2017-09-01 05:55:49	2017-09-01 06:07:41	IP Address	193.3.234.5	100	712	True	2017-09-01 06:07:41	R_bHke4kx8LAjIxcp					55.666702270508	12.583297729492	anonymous		MSIE	11.0	Windows NT 6.3	1344x840					Certain	Certain	Certain	Certain	Certain	Risky	Risky	Risky	Certain	Certain	Certain	Certain	Certain	Certain	Certain	Certain	Certain	Certain	Certain	Risky	Risky	Risky	Risky	Risky	Certain
2017-09-04 04:31:18	2017-09-04 04:50:30	IP Address	1.129.96.144	100	1152	True	2017-09-04 04:50:30	R_9BPBBGnUxfVavHf					-33.841995239258	151.20458984375	anonymous						Chrome	60.0.3112.113	Windows NT 6.1	1366x768
2017-09-04 09:02:16	2017-09-04 09:25:55	IP Address	213.225.36.184	100	1419	True	2017-09-04 09:25:55	R_5vSApKzBjEFfzUx					48.199996948242	16.36669921875	anonymous						Edge	15.15063	Windows Phone 10.0	360x640
2017-09-04 17:56:33	2017-09-04 18:18:06	IP Address	71.163.97.95	100	1293	True	2017-09-04 18:18:06	R_aXHnvsX1N6TOw0R					38.954498291016	-76.944297790527	anonymous						Chrome	60.0.3112.113	Windows NT 6.1	1600x900
2017-08-29 03:42:15	2017-08-29 03:44:00	IP Address	193.51.119.96	18	105	False	2017-09-05 03:44:04	R_9Xi8Gh7CdG3L1wp							anonymous		Firefox	43.0	Windows NT 6.1	1366x768
2017-09-05 02:43:51	2017-09-05 03:56:26	IP Address	194.37.60.35	100	4355	True	2017-09-05 03:56:26	R_4ZLITXTtjLGs65D					48.198104858398	16.394805908203	anonymous		MSIE	11.0	Windows NT 6.1	1422x800					Certain	Certain	Certain	Certain	Certain	Risky	Risky	Risky	Certain	Certain	Certain	Risky	Risky	Risky	Risky	Risky	Certain	Certain	Certain	Certain	Certain	Certain	Risky	Risky	Certain
2017-08-29 06:51:23	2017-08-29 06:51:23	IP Address	41.75.120.1	7	0	False	2017-09-05 06:51:31	R_0q9PwjejTFvz7PD							anonymous
2017-09-05 07:36:26	2017-09-05 08:08:32	IP Address	131.224.251.102	100	1926	True	2017-09-05 08:08:32	R_7U2UjTc8H0fijWt					52.108093261719	5.1457061767578	anonymous		MSIE	11.0	Windows NT 6.1	1536x864					Certain	Certain	Certain	Certain	Certain	Certain	Certain	Certain	Certain	Certain	Certain	Risky	Risky	Risky	Risky	Risky	Certain	Certain	Certain	Certain	Certain	Certain	Certain	Certain	Certain
2017-08-25 09:37:53	2017-08-29 09:10:41	IP Address	216.165.236.44	18	343968	False	2017-09-05 09:10:46	R_bNG8K3aD1M0Nvk9							anonymous		Chrome	58.0.3029.110	Macintosh	1440x900
2017-09-05 17:41:41	2017-09-05 18:00:47	IP Address	58.111.153.40	100	1146	True	2017-09-05 18:00:47	R_6ywrhv7ccCQ7gRT					-33.766693115234	151.20831298828	anonymous						Safari	10.1.2	Macintosh	1920x1080
2017-08-30 11:23:43	2017-08-30 11:24:03	IP Address	151.32.117.243	39	20	False	2017-09-06 11:24:33	R_eA7m9TmRF8T04yp							anonymous						Chrome	54.0.2840.98	Macintosh	1280x800
2017-08-31 05:00:36	2017-08-31 05:04:47	IP Address	37.58.186.129	43	250	False	2017-09-07 05:05:08	R_1NEp5ofD8C589Jm							anonymous	EN					MSIE	11.0	Windows NT 6.1	1680x1050
2017-09-01 04:41:20	2017-09-01 04:41:52	IP Address	147.96.144.35	7	32	False	2017-09-08 04:42:01	R_cOzT2a6we4rqQ7P							anonymous
2017-09-08 15:22:46	2017-09-08 15:33:29	IP Address	197.210.24.172	100	643	True	2017-09-08 15:33:30	R_0B74BFpxQBjJvil					10	8	anonymous						Chrome	60.0.3112.107	Android 7.0	360x640
2017-09-08 15:14:52	2017-09-08 15:50:08	IP Address	63.66.64.247	100	2116	True	2017-09-08 15:50:08	R_0uEEPtUoPEazbxz					40.27409362793	-76.861602783203	anonymous		MSIE	11.0	Windows NT 6.1	1396x785					Certain	Certain	Certain	Risky	Risky	Risky	Risky	Risky	Certain	Risky	Risky	Risky	Risky	Risky	Risky	Risky	Certain	Certain	Certain	Certain	Certain	Certain	Risky	Risky	Certain
2017-09-08 15:34:45	2017-09-08 15:54:42	IP Address	164.64.81.53	100	1197	True	2017-09-08 15:54:42	R_elMvMS4doAT6wbH					35.631805419922	-105.87889862061	anonymous		Chrome	60.0.3112.113	Windows NT 6.1	1920x1080					Certain	Certain	Certain	Certain	Certain	Certain	Certain	Certain	Certain	Certain	Certain	Certain	Certain	Certain	Certain	Certain	Certain	Certain	Certain	Certain	Certain	Certain	Certain	Certain	Certain
2017-09-09 00:10:06	2017-09-09 00:34:09	IP Address	220.225.126.138	100	1443	True	2017-09-09 00:34:09	R_0v8X5TQZW8dks85					12.933303833008	79.13330078125	anonymous		Chrome	49.0.2623.112	Windows NT 5.1	1152x864					Certain	Risky	Risky	Risky	Risky	Risky	Risky	Risky	Certain	Risky	Risky	Risky	Risky	Risky	Risky	Risky	Certain	Risky	Risky	Risky	Risky	Risky	Risky	Risky	Certain
2017-09-09 06:39:27	2017-09-09 06:48:04	IP Address	107.211.54.107	100	517	True	2017-09-09 06:48:04	R_ahNlEcafpGFDbPT					33.856002807617	-84.212898254395	anonymous		Safari iPad	10.0	iPad	1024x1366					Certain	Certain	Certain	Certain	Risky	Risky	Risky	Risky	Certain	Certain	Certain	Certain	Certain	Certain	Risky	Risky	Certain	Certain	Certain	Certain	Certain	Risky	Risky	Risky	Certain
2017-09-09 08:14:39	2017-09-09 08:21:59	IP Address	38.80.162.73	100	440	True	2017-09-09 08:22:00	R_bK1woOXan35wWFf					35.801300048828	-105.95829772949	anonymous		Firefox	52.0	Windows NT 6.1	1600x900					Risky	Risky	Risky	Risky	Risky	Risky	Risky	Risky	Risky	Risky	Risky	Risky	Risky	Risky	Risky	Risky	Risky	Risky	Risky	Risky	Risky	Risky	Risky	Risky	Risky
2017-09-03 23:49:18	2017-09-03 23:49:34	IP Address	147.96.144.49	7	16	False	2017-09-10 23:49:38	R_5dqkDNKvHXyceIl							anonymous
2017-09-03 23:50:19	2017-09-03 23:50:50	IP Address	88.22.232.111	18	31	False	2017-09-10 23:50:55	R_cYzKkrK08jcCc4Z							anonymous		Chrome	60.0.3112.116	Android 6.0.1	360x640
2017-09-11 01:05:22	2017-09-11 01:46:21	IP Address	37.58.186.129	100	2459	True	2017-09-11 01:46:21	R_bHnGVLuQ74U4ib3					48.793899536133	2.4931945800781	anonymous		MSIE	11.0	Windows NT 6.1	2133x1333					Certain	Certain	Certain	Certain	Risky	Risky	Risky	Risky	Certain	Certain	Certain	Certain	Risky	Risky	Risky	Risky	Certain	Certain	Certain	Certain	Certain	Certain	Certain	Risky	Certain
2017-09-04 04:04:18	2017-09-04 04:04:24	IP Address	82.33.17.186	7	6	False	2017-09-11 04:04:31	R_3F1VP8s5HgTINqR							anonymous
2017-09-04 04:54:20	2017-09-04 04:55:11	IP Address	91.234.240.10	7	51	False	2017-09-11 04:55:16	R_eepPdaIxI02Ja0R							anonymous
2017-09-04 04:54:20	2017-09-04 04:55:17	Spam	91.234.240.10	7	57	False	2017-09-11 04:55:21	R_b3oXXIIhphu9SLz							anonymous
2017-09-04 06:02:22	2017-09-04 06:02:22	IP Address	217.146.176.206	7	0	False	2017-09-11 06:02:28	R_4ZUDPLogjD82oER							anonymous
2017-09-04 07:04:12	2017-09-04 07:08:11	IP Address	194.37.60.35	18	239	False	2017-09-11 07:08:21	R_8jZAolwDzFP6HUV							anonymous		MSIE	11.0	Windows NT 6.1	1366x768
2017-09-11 07:12:59	2017-09-11 07:31:45	IP Address	12.239.75.194	100	1126	True	2017-09-11 07:31:45	R_erDm7rMvXZ0zBqJ					41.852005004883	-88.121101379395	anonymous		MSIE	11.0	Windows NT 10.0	1440x900					Certain	Certain	Certain	Certain	Certain	Certain	Risky	Risky	Certain	Certain	Certain	Certain	Certain	Certain	Risky	Risky	Certain	Certain	Certain	Certain	Certain	Certain	Risky	Risky	Certain
2017-09-04 07:38:13	2017-09-04 07:38:13	IP Address	37.58.186.129	7	0	False	2017-09-11 07:38:15	R_1ERzEkeCyXz2VH7							anonymous
2017-09-04 07:38:14	2017-09-04 07:39:08	IP Address	37.58.186.129	43	54	False	2017-09-11 07:39:12	R_cD9gjYNJaueFfDf							anonymous						Chrome	57.0.2987.133	Windows NT 6.1	1680x1050
2017-09-11 07:26:34	2017-09-11 07:46:50	IP Address	152.19.96.141	100	1216	True	2017-09-11 07:46:50	R_4Pe0UouKojIqNlH					36.052505493164	-79.107696533203	anonymous						Firefox	55.0	Windows NT 6.3	1344x840
2017-09-11 07:37:00	2017-09-11 07:51:47	IP Address	162.217.186.241	100	887	True	2017-09-11 07:51:48	R_e8qBOzSdyvgnzYp					41.844604492188	-87.717102050781	anonymous		MSIE	11.0	Windows NT 6.1	1600x900					Certain	Certain	Certain	Certain	Certain	Certain	Risky	Risky	Certain	Certain	Certain	Certain	Certain	Certain	Risky	Risky	Certain	Certain	Certain	Certain	Certain	Certain	Certain	Certain	Certain
2017-09-04 09:23:37	2017-09-04 09:23:54	IP Address	190.57.68.194	7	17	False	2017-09-11 09:24:00	R_8FZERubhkbPG1Dv							anonymous
2017-09-11 10:01:27	2017-09-11 10:11:37	IP Address	168.166.80.244	100	610	True	2017-09-11 10:11:37	R_0xIdtxB3UCACcn3					38.551605224609	-92.27449798584	anonymous		MSIE	11.0	Windows NT 6.1	1920x1080					Certain	Certain	Certain	Certain	Certain	Certain	Certain	Certain	Certain	Certain	Certain	Certain	Certain	Certain	Certain	Certain	Certain	Certain	Certain	Certain	Certain	Certain	Certain	Certain	Certain
2017-09-11 07:35:56	2017-09-11 12:15:38	IP Address	130.132.173.185	100	16782	True	2017-09-11 12:15:38	R_6FNxyjUcFquVKbr					41.30940246582	-72.924003601074	anonymous						Firefox	52.0	Windows NT 10.0	1366x768
2017-09-04 12:18:15	2017-09-04 12:23:05	IP Address	200.220.192.253	18	290	False	2017-09-11 12:23:11	R_0pvde8pz3RXpLSZ							anonymous		Chrome	60.0.3112.113	Windows NT 6.1	1536x864
2017-09-04 14:33:26	2017-09-04 14:33:26	IP Address	217.162.97.6	7	0	False	2017-09-11 14:33:28	R_dcb3GGSIVsFhtdP							anonymous
2017-09-04 15:22:17	2017-09-04 15:24:56	IP Address	82.28.192.123	7	159	False	2017-09-11 15:25:02	R_d0xhrBspt7GoZ3D							anonymous
2017-09-04 15:30:09	2017-09-04 15:30:09	IP Address	217.146.176.206	7	0	False	2017-09-11 15:30:15	R_9KVS3AArnso9x8F							anonymous
2017-08-31 14:33:27	2017-09-04 15:31:48	IP Address	77.57.51.48	18	349101	False	2017-09-11 15:31:53	R_emQtatgQswEAaxf							anonymous		Chrome	60.0.3112.101	Windows NT 6.1	1366x768
2017-09-11 10:13:50	2017-09-11 18:41:20	IP Address	159.36.3.146	100	30450	True	2017-09-11 18:41:20	R_dg9l7WTqMcHVjoh					33.323303222656	-111.82440185547	anonymous		Chrome	60.0.3112.113	Windows NT 6.1	1600x900					Certain	Certain	Risky	Risky	Risky	Risky	Risky	Risky	Certain	Risky	Risky	Risky	Risky	Risky	Risky	Risky	Certain	Certain	Certain	Certain	Certain	Risky	Risky	Risky	Certain
2017-09-04 23:31:41	2017-09-04 23:37:53	IP Address	213.8.104.66	7	372	False	2017-09-11 23:37:55	R_eK7IfQ3flUaBQ6p							anonymous
2017-09-05 00:58:27	2017-09-05 00:59:08	IP Address	37.58.186.129	18	41	False	2017-09-12 00:59:15	R_4OQ8yrYg8pMOiNv							anonymous		Firefox	55.0	Windows NT 6.1	1536x864
2017-09-05 02:01:44	2017-09-05 02:01:44	IP Address	54.202.253.20	7	0	False	2017-09-12 02:01:48	R_7Qmwglegx3r4s2V							anonymous
2017-09-05 02:01:56	2017-09-05 02:01:56	IP Address	54.188.222.143	7	0	False	2017-09-12 02:02:01	R_6XYxxKc98V6Pl4x							anonymous
2017-09-05 02:02:05	2017-09-05 02:02:05	Spam	54.188.222.143	7	0	False	2017-09-12 02:02:08	R_01JvXPJ23YkNBBj							anonymous
2017-09-05 02:01:40	2017-09-05 02:26:42	IP Address	77.75.66.12	7	1502	False	2017-09-12 02:26:48	R_8qaFCTt4pSNqP09							anonymous
2017-09-05 04:05:59	2017-09-05 04:09:16	IP Address	83.221.248.162	43	197	False	2017-09-12 04:09:33	R_9X1VG7AmyDpW60t							anonymous						MSIE	11.0	Windows NT 6.1	1280x1024
2017-09-05 04:22:26	2017-09-05 04:22:50	IP Address	193.22.115.2	14	24	False	2017-09-12 04:22:53	R_0uFul1aoTsisdAF							anonymous		MSIE	11.0	Windows NT 6.1	1745x982
2017-09-05 04:56:15	2017-09-05 04:56:15	Spam	151.51.100.15	7	0	False	2017-09-12 04:56:20	R_cvzARFcGDl0ftqJ							anonymous
2017-09-05 04:56:17	2017-09-05 04:56:17	IP Address	151.51.100.15	7	0	False	2017-09-12 04:56:19	R_5AdVkvvhxBnu3c1							anonymous
2017-09-05 03:57:05	2017-09-05 04:56:34	IP Address	151.51.100.15	43	3569	False	2017-09-12 04:56:39	R_5yX7XbHzJIY6p1z							anonymous						Chrome	60.0.3112.113	Windows NT 6.1	1366x768
2017-08-25 09:47:51	2017-09-05 05:22:29	IP Address	107.139.161.120	43	934478	False	2017-09-12 05:22:40	R_8jGwcLuqufjMKLH							anonymous						Safari	10.1.2	Macintosh	1440x900
2017-09-05 07:07:14	2017-09-05 07:09:27	IP Address	83.221.248.162	43	133	False	2017-09-12 07:09:32	R_2bLU5yV92fjkted							anonymous						MSIE	11.0	Windows NT 6.1	1536x864
2017-09-05 01:41:13	2017-09-05 07:29:52	IP Address	91.234.240.10	43	20919	False	2017-09-12 07:29:53	R_88QSW1W8SHO4C3z							anonymous						MSIE	11.0	Windows NT 6.1	1920x1080
2017-09-05 08:05:37	2017-09-05 08:06:25	IP Address	193.190.114.253	43	48	False	2017-09-12 08:06:32	R_3I8pSFNVjU45D6J							anonymous						MSIE	11.0	Windows NT 6.1	1422x1138
2017-09-05 08:10:10	2017-09-05 08:10:10	IP Address	81.247.81.215	7	0	False	2017-09-12 08:10:15	R_eEb1lonehvjoPgp							anonymous
2017-09-05 08:10:18	2017-09-05 08:10:18	Spam	81.247.81.215	7	0	False	2017-09-12 08:10:30	R_3fMLebQ6LFcrHXn							anonymous
2017-09-12 07:51:28	2017-09-12 09:23:33	IP Address	148.253.221.44	100	5525	True	2017-09-12 09:23:33	R_6QHMP2VAS0nA8aV					51.509201049805	-0.095504760742188	anonymous						MSIE	11.0	Windows NT 6.1	1680x1050
2017-09-12 11:19:25	2017-09-12 11:47:33	IP Address	12.188.8.45	100	1688	True	2017-09-12 11:47:33	R_7V6DvEgbzT6zfnv					38.645004272461	-90.326301574707	anonymous		Chrome	60.0.3112.113	Windows NT 6.1	1920x1080					Certain	Certain	Certain	Certain	Certain	Risky	Risky	Risky	Certain	Certain	Certain	Certain	Risky	Risky	Risky	Risky	Certain	Certain	Certain	Certain	Certain	Certain	Certain	Certain	Certain
2017-09-05 13:12:29	2017-09-05 13:12:37	IP Address	130.92.100.149	7	8	False	2017-09-12 13:12:46	R_6D0IUgVQI4lCfnD							anonymous
2017-09-05 21:16:24	2017-09-05 21:19:35	IP Address	105.165.184.142	18	191	False	2017-09-12 21:19:41	R_afyY4DiK7km6iR7							anonymous		Chrome	60.0.3112.107	Android 7.0	360x740
2017-09-13 07:44:18	2017-09-13 07:55:47	IP Address	216.226.176.2	100	689	True	2017-09-13 07:55:47	R_6svctYutUHSU7A1					32.350494384766	-86.25659942627	anonymous		MSIE	10.0	connectpro	1024x819					Certain	Certain	Risky	Risky	Risky	Risky	Risky	Risky	Certain	Certain	Risky	Risky	Risky	Risky	Risky	Risky	Certain	Certain	Certain	Certain	Certain	Risky	Risky	Risky	Certain
2017-09-13 15:39:46	2017-09-13 16:26:05	IP Address	163.191.194.59	100	2779	True	2017-09-13 16:26:05	R_5iiKnUKcAQ7qotf					39.833999633789	-89.653900146484	anonymous						Chrome	57.0.2987.110	Windows NT 6.1	1920x1200
2017-09-13 17:41:04	2017-09-13 18:00:39	IP Address	192.230.13.150	100	1175	True	2017-09-13 18:00:39	R_4H51sTEnVHm7U4R					46.977798461914	-122.87159729004	anonymous		MSIE	11.0	Windows NT 6.1	1714x964					Certain	Certain	Certain	Certain	Risky	Risky	Risky	Risky	Certain	Certain	Certain	Certain	Risky	Risky	Risky	Risky	Certain	Certain	Certain	Certain	Certain	Certain	Certain	Risky	Certain
2017-09-07 01:44:10	2017-09-07 02:05:18	IP Address	2.138.160.99	43	1268	False	2017-09-14 02:05:36	R_3926UB5RbwBMSzP							anonymous						Chrome	60.0.3112.113	Windows NT 6.1	1440x900
2017-09-07 08:45:35	2017-09-07 08:45:37	IP Address	91.182.202.166	7	2	False	2017-09-14 08:45:39	R_4IcxQ1uSpgiRWAZ							anonymous
2017-09-07 08:13:26	2017-09-07 08:58:58	IP Address	91.182.202.166	18	2732	False	2017-09-14 08:59:01	R_205HEhAW2XIXzFj							anonymous		Firefox	55.0	Windows NT 10.0	1600x900
2017-09-07 09:32:26	2017-09-07 09:32:30	IP Address	94.227.148.87	7	4	False	2017-09-14 09:32:34	R_cZKkvKLzFhoPhEp							anonymous
2017-09-06 07:16:06	2017-09-07 11:09:48	IP Address	129.130.108.85	7	100422	False	2017-09-14 11:09:51	R_eh3SB944EltUjVb							anonymous
2017-09-08 03:20:36	2017-09-08 03:21:23	IP Address	193.190.199.20	43	47	False	2017-09-15 03:21:27	R_7TYJ2YeQkA5r1vn							anonymous						Firefox	55.0	Windows NT 6.1	1366x768
2017-09-15 06:03:24	2017-09-15 07:08:28	IP Address	178.131.231.5	100	3904	True	2017-09-15 07:08:28	R_9tpMxKq8OFHCr5j					35.696105957031	51.423095703125	anonymous						MSIE	11.0	Windows NT 6.1	1518x853
2017-09-08 09:32:05	2017-09-08 09:32:05	IP Address	205.201.132.14	7	0	False	2017-09-15 09:32:09	R_0e1GKBQgCABwNet							anonymous
2017-09-08 09:32:24	2017-09-08 09:32:25	Spam	205.201.132.14	7	1	False	2017-09-15 09:32:29	R_295TmFk1DYn1ZuR							anonymous
2017-09-15 14:29:01	2017-09-15 14:40:22	IP Address	216.226.176.2	100	681	True	2017-09-15 14:40:22	R_3fVK1V52iJy9CKx					32.350494384766	-86.25659942627	anonymous						Chrome	60.0.3112.113	Windows NT 6.1	1600x1200
2017-09-08 15:11:07	2017-09-08 15:11:07	IP Address	162.129.251.14	7	0	False	2017-09-15 15:11:11	R_0OPJ7QOxY1HyKAB							anonymous
2017-09-08 14:57:38	2017-09-08 15:12:35	IP Address	209.6.68.248	7	897	False	2017-09-15 15:12:40	R_0eQ0e5NgEa6vCQZ							anonymous
2017-09-08 15:13:35	2017-09-08 15:13:42	IP Address	204.113.19.47	7	7	False	2017-09-15 15:13:43	R_2c3FP59VnsWJcmp							anonymous
2017-09-08 15:15:14	2017-09-08 15:15:36	IP Address	72.49.3.139	18	22	False	2017-09-15 15:15:38	R_50hXsDJf3TMGBJb							anonymous		Safari iPad	10.0	iPad	768x1024
2017-09-08 15:19:44	2017-09-08 15:20:57	IP Address	192.230.13.151	43	73	False	2017-09-15 15:20:59	R_0w6LpYLlkR7QUkJ							anonymous						Firefox	55.0	Windows NT 10.0	1366x768
2017-09-08 15:20:37	2017-09-08 15:20:59	IP Address	70.196.134.44	18	22	False	2017-09-15 15:21:03	R_824C0stO7wK9TGR							anonymous		Safari iPhone	10.0	iPhone	320x568
2017-09-08 15:25:37	2017-09-08 15:27:02	IP Address	165.234.252.26	18	85	False	2017-09-15 15:27:07	R_2gZmHjrxIN9HJpX							anonymous		Edge	15.15063	Windows NT 10.0	1920x1200
2017-09-08 15:44:02	2017-09-08 15:44:02	IP Address	209.135.212.155	7	0	False	2017-09-15 15:44:05	R_6g0BNazJL4CLJGd							anonymous
2017-09-08 16:08:35	2017-09-08 16:11:53	IP Address	47.215.195.15	43	198	False	2017-09-15 16:11:55	R_6gOV4FmfaNLmLA1							anonymous						MSIE	11.0	Windows NT 6.1	1366x768
2017-09-08 16:20:09	2017-09-08 16:20:24	IP Address	192.230.13.138	39	15	False	2017-09-15 16:20:25	R_cBgfbQh5lQq47Mp							anonymous						Chrome	60.0.3112.113	Windows NT 10.0	1680x1050
2017-09-08 15:49:00	2017-09-08 16:23:57	IP Address	198.102.155.120	71	2097	False	2017-09-15 16:24:00	R_8uoXndAuEqJ6Ajb							anonymous		Firefox	52.0	Windows NT 10.0	2560x1440					Certain	Certain	Certain	Certain	Certain	Certain	Risky	Risky	Certain	Certain	Certain	Certain	Risky	Risky	Risky	Risky	Certain	Certain	Certain	Certain	Certain	Certain	Risky	Risky	Certain
2017-09-08 16:48:05	2017-09-08 16:49:09	IP Address	173.169.180.133	18	64	False	2017-09-15 16:49:12	R_82nr8wMg3pe6QHb							anonymous		Safari iPad	11.0	iPad	834x1112
2017-09-08 17:16:01	2017-09-08 17:16:35	IP Address	192.12.184.7	7	34	False	2017-09-15 17:16:39	R_1TTXF8xCVxtPPil							anonymous
2017-09-08 18:44:30	2017-09-08 18:44:44	IP Address	159.36.67.227	7	14	False	2017-09-15 18:44:46	R_eFd0BL7E0fd9J53							anonymous
2017-09-08 18:53:34	2017-09-08 19:02:31	IP Address	24.99.57.137	43	537	False	2017-09-15 19:02:32	R_6fEv049pV5VKo3X							anonymous						Safari	10.1.2	Macintosh	1440x900
2017-09-08 22:13:34	2017-09-08 22:14:29	IP Address	180.58.224.101	18	55	False	2017-09-15 22:14:31	R_9BQgoIupfYtr2V7							anonymous		Chrome	60.0.3112.113	Windows NT 10.0	1600x900
2017-09-08 15:19:05	2017-09-08 23:09:59	IP Address	190.213.123.11	43	28254	False	2017-09-15 23:10:01	R_8BvOufdIvPBhuVD							anonymous						Chrome	60.0.3112.113	Windows NT 6.1	1366x768
2017-09-09 05:46:08	2017-09-09 05:47:35	IP Address	154.234.35.117	43	87	False	2017-09-16 05:47:37	R_5nYIX73H1owfNiJ							anonymous						Chrome	60.0.3112.113	Windows NT 6.1	1366x768
2017-09-09 07:40:16	2017-09-09 07:41:21	IP Address	158.111.253.125	43	65	False	2017-09-16 07:41:33	R_25oTxIcL8DLzyzr							anonymous						MSIE	11.0	Windows NT 10.0	1152x720
2017-09-16 23:46:55	2017-09-17 00:27:31	IP Address	213.55.184.237	100	2436	True	2017-09-17 00:27:31	R_26a1uXIsQh508hD					47.36669921875	8.5500030517578	anonymous		Chrome	60.0.3112.113	Windows NT 6.1	1366x768					Certain	Certain	Certain	Certain	Certain	Certain	Risky	Risky	Certain	Certain	Certain	Certain	Certain	Certain	Certain	Certain	Certain	Certain	Certain	Certain	Certain	Certain	Certain	Certain	Certain
2017-09-10 02:03:35	2017-09-10 02:04:24	IP Address	203.190.254.142	43	49	False	2017-09-17 02:04:34	R_5bUm8UxOSdsuvuB							anonymous						Chrome	61.0.3163.79	Windows NT 10.0	1366x768
2017-09-10 04:23:04	2017-09-10 04:31:29	IP Address	154.67.97.180	43	505	False	2017-09-17 04:31:32	R_0e27FgvdvKSXT2R							anonymous						Chrome	60.0.3112.113	Macintosh	1280x800
2017-09-10 06:36:12	2017-09-10 06:40:25	IP Address	190.159.15.9	18	253	False	2017-09-17 06:40:28	R_6P75nvotPltZLSZ							anonymous		Safari	10.0.3	Macintosh	1440x900
2017-09-10 20:28:42	2017-09-10 21:26:14	IP Address	202.50.54.146	43	3452	False	2017-09-17 21:26:17	R_4MFWtM2PXdBkSTr							anonymous						Chrome	60.0.3112.113	Windows NT 10.0	1536x864
2017-09-11 04:49:58	2017-09-11 04:50:34	IP Address	138.253.153.230	14	36	False	2017-09-18 04:51:05	R_3Uk4umM9UJ93oVf							anonymous		Safari	10.1.1	Macintosh	2048x1152
2017-09-11 05:07:02	2017-09-11 05:07:25	IP Address	63.66.64.244	18	23	False	2017-09-18 05:07:36	R_0JtY7Z4yMIhobHL							anonymous		MSIE	11.0	Windows NT 6.1	1280x720
2017-09-11 05:33:49	2017-09-11 05:35:26	IP Address	197.28.67.189	43	97	False	2017-09-18 05:35:29	R_4NmiBIL0m922GLr							anonymous						Chrome	60.0.3112.113	Windows NT 10.0	1366x768
2017-09-11 03:16:22	2017-09-11 06:32:28	IP Address	158.108.82.220	44	11766	False	2017-09-18 06:32:31	R_b3ZLSUJt5P1oted							anonymous						Firefox	55.0	Windows NT 6.1	1536x864
2017-09-18 06:18:30	2017-09-18 06:39:03	IP Address	208.88.104.242	100	1233	True	2017-09-18 06:39:03	R_0cCdIJVUtFV3fjD					39.774398803711	-86.109703063965	anonymous						Chrome	59.0.3071.115	Windows NT 6.3	1280x1024
2017-09-11 07:47:41	2017-09-11 07:56:30	IP Address	208.88.104.242	50	529	False	2017-09-18 07:56:33	R_3fQ3GykydxyKled							anonymous						Firefox	55.0	Windows NT 6.1	1024x1280
2017-09-11 08:13:20	2017-09-11 08:26:21	IP Address	168.166.80.244	18	781	False	2017-09-18 08:26:22	R_4U6Co3KHsgp0XiZ							anonymous		MSIE	11.0	Windows NT 6.1	819x614
2017-09-11 06:09:29	2017-09-11 08:31:20	IP Address	104.221.23.114	18	8511	False	2017-09-18 08:31:24	R_7TYhPMotLxmCvZ3							anonymous		Firefox	51.0	Windows NT 6.3	1680x1050
2017-09-11 08:28:11	2017-09-11 08:37:53	IP Address	192.230.13.151	39	582	False	2017-09-18 08:37:55	R_7WZTa1yF8H5Docl							anonymous						Chrome	60.0.3112.113	Windows NT 6.1	1366x768
2017-09-11 10:45:38	2017-09-11 10:45:59	IP Address	63.66.64.247	43	21	False	2017-09-18 10:46:02	R_6CZieqExj5veQvz							anonymous						MSIE	11.0	Windows NT 6.1	1920x1080
2017-09-11 11:12:40	2017-09-11 11:13:29	IP Address	64.206.94.162	18	49	False	2017-09-18 11:13:31	R_1AdLo3sNlRRan4x							anonymous		MSIE	11.0	Windows NT 6.1	1536x960
2017-09-11 10:33:01	2017-09-11 11:18:03	IP Address	63.66.64.245	43	2702	False	2017-09-18 11:18:07	R_0MmiZtH4GAfBjXT							anonymous						MSIE	11.0	Windows NT 6.1	1920x1080
2017-09-11 11:24:56	2017-09-11 11:25:08	IP Address	199.20.71.17	43	12	False	2017-09-18 11:25:09	R_6XOojndohLqQufr							anonymous						MSIE	11.0	Windows NT 6.1	2133x1200
2017-09-11 06:46:41	2017-09-11 11:53:00	IP Address	108.59.56.1	52	18379	False	2017-09-18 11:53:03	R_0rN06vkog2JhXHT							anonymous						MSIE	11.0	Windows NT 6.1	1280x1024
2017-09-11 12:00:06	2017-09-11 12:00:16	IP Address	142.83.69.98	7	10	False	2017-09-18 12:00:18	R_41SKatsLnWt2cYt							anonymous
2017-09-11 11:53:38	2017-09-11 12:21:08	IP Address	73.50.241.89	7	1650	False	2017-09-18 12:21:10	R_9BpOa9Hbyx0TlBz							anonymous
2017-09-11 13:12:05	2017-09-11 13:12:05	IP Address	192.197.71.189	7	0	False	2017-09-18 13:12:07	R_4G9hsuIuOYO5txH							anonymous
2017-09-11 13:12:05	2017-09-11 13:16:10	IP Address	192.197.71.189	43	245	False	2017-09-18 13:16:13	R_54hKYS8jp2Ex7TL							anonymous						MSIE	11.0	Windows NT 6.1	1920x1080
2017-09-18 13:01:47	2017-09-18 13:17:59	IP Address	80.219.166.71	100	972	True	2017-09-18 13:17:59	R_5jaR8Y6UF59bS3H					47.558395385742	7.5733032226562	anonymous		Edge	14.14393	Windows NT 10.0	1536x864					Certain	Certain	Certain	Risky	Risky	Risky	Risky	Risky	Certain	Certain	Risky	Risky	Risky	Risky	Risky	Risky	Certain	Certain	Certain	Certain	Risky	Risky	Risky	Risky	Certain
2017-09-11 15:15:56	2017-09-11 15:17:21	IP Address	164.119.63.118	18	85	False	2017-09-18 15:17:22	R_ag79mCV9DDIxbyl							anonymous		MSIE	11.0	Windows NT 6.1	1920x1200
2017-09-11 10:41:56	2017-09-11 16:23:36	IP Address	63.66.64.244	7	20500	False	2017-09-18 16:23:40	R_6KJmuQHkCbcBse9							anonymous
2017-09-18 19:49:13	2017-09-18 22:11:01	IP Address	122.57.0.202	100	8508	True	2017-09-18 22:11:01	R_cUSvSgmJ9ZRGr4h					-36.744293212891	174.69470214844	anonymous						Chrome	60.0.3112.113	Windows NT 10.0	1366x768
2017-09-11 22:44:21	2017-09-11 22:56:45	IP Address	41.220.204.143	39	744	False	2017-09-18 22:56:46	R_0UkEZaJ3wf39U8Z							anonymous						Chrome	60.0.3112.107	Android 5.1	320x570
2017-09-12 10:34:53	2017-09-12 10:46:39	IP Address	140.142.188.29	64	706	False	2017-09-19 10:46:41	R_e8JimxPHAe1yySV							anonymous		Chrome	60.0.3112.90	Windows NT 6.1	1536x960					Certain	Certain	Certain	Certain	Certain	Risky	Risky	Risky	Certain	Certain	Certain	Risky	Risky	Risky	Risky	Risky	Certain	Certain	Certain	Certain	Certain	Certain	Certain	Certain	Certain
2017-09-12 13:12:08	2017-09-12 13:12:38	IP Address	162.217.186.241	43	30	False	2017-09-19 13:12:41	R_8jJ4xCq01fEY8a9							anonymous						Chrome	60.0.3112.101	Windows NT 6.1	1920x1080
2017-09-13 00:26:27	2017-09-13 00:26:27	IP Address	105.100.36.138	7	0	False	2017-09-20 00:26:30	R_5uS7wilnDNgB5PL							anonymous
2017-09-13 00:58:25	2017-09-13 01:55:37	IP Address	109.68.237.52	43	3432	False	2017-09-20 01:55:40	R_3geosE2cqDjzg2x							anonymous						Chrome	60.0.3112.113	Windows NT 6.1	1920x1080
2017-09-20 09:01:15	2017-09-20 09:15:41	IP Address	136.181.195.46	100	866	True	2017-09-20 09:15:41	R_6mvkjdSg5Tz3M9L					42.725692749023	-84.636001586914	anonymous						MSIE	11.0	Windows NT 6.1	1680x1050
2017-09-13 10:37:12	2017-09-13 10:37:53	IP Address	24.156.16.2	7	41	False	2017-09-20 10:37:54	R_1ADOfmOhVbaAgTz							anonymous
2017-09-14 10:05:03	2017-09-14 14:23:20	IP Address	37.238.0.51	20	15497	False	2017-09-21 14:23:22	R_55Z31EdFrCVhTlr							anonymous		Chrome	60.0.3112.113	Windows NT 6.1	1366x768
2017-09-24 10:36:25	2017-09-24 11:07:27	IP Address	147.8.1.10	100	1862	True	2017-09-24 11:07:27	R_3mBG6QvVv3TCFbD					22.291000366211	114.14999389648	anonymous		Chrome	60.0.3112.113	Windows NT 6.1	1600x900					Certain	Certain	Certain	Certain	Certain	Certain	Certain	Risky	Certain	Certain	Certain	Certain	Certain	Certain	Certain	Certain	Certain	Certain	Certain	Certain	Certain	Certain	Certain	Certain	Certain
2017-09-17 13:58:28	2017-09-17 13:59:10	IP Address	95.67.52.152	43	42	False	2017-09-24 13:59:13	R_7U2QNgIhN86ZDEh							anonymous						Chrome	60.0.3112.113	Windows NT 10.0	1366x768
2017-09-17 23:58:59	2017-09-18 00:00:46	IP Address	109.92.177.169	18	107	False	2017-09-25 00:00:50	R_0d2m0zryk7ki2bj							anonymous		Edge	15.15063	Windows NT 10.0	835x470
2017-09-18 08:10:29	2017-09-18 08:21:00	IP Address	130.115.225.199	18	631	False	2017-09-25 08:21:02	R_3faRBI9wrK33ipD							anonymous		Chrome	60.0.3112.113	Windows NT 6.1	1920x1080
2017-09-19 05:14:33	2017-09-19 05:17:53	IP Address	41.224.13.146	18	200	False	2017-09-26 05:18:02	R_02OpEWcjmEAmQlv							anonymous		Firefox	52.0	Windows NT 5.1	1024x768
2017-09-19 05:14:26	2017-09-19 06:06:15	IP Address	131.227.17.67	43	3109	False	2017-09-26 06:06:16	R_20s8n974fHTAGpL							anonymous						MSIE	11.0	Windows NT 6.1	1024x1280
2017-09-20 11:01:55	2017-09-20 13:17:25	IP Address	165.201.12.10	25	8130	False	2017-09-27 13:17:30	R_5AOeQJmfQMKfTwh							anonymous		MSIE	11.0	Windows NT 6.1	1920x1080					Certain	Risky	Risky	Risky	Risky	Risky	Risky	Risky	Certain	Certain	Certain	Certain	Risky	Risky	Risky	Risky	Certain	Certain	Certain	Certain	Certain	Risky	Risky	Risky	Certain
2017-09-29 11:14:19	2017-09-29 11:37:21	IP Address	122.162.142.143	100	1382	True	2017-09-29 11:37:21	R_5jPJAOnybfDR9s1					28.466705322266	77.033294677734	anonymous		MSIE	11.0	Windows NT 6.1	1366x768					Certain	Certain	Risky	Risky	Risky	Risky	Risky	Risky	Certain	Certain	Risky	Risky	Risky	Risky	Risky	Risky	Certain	Certain	Certain	Certain	Risky	Risky	Risky	Risky	Certain
2017-09-23 03:30:35	2017-09-23 04:23:59	IP Address	14.139.185.210	44	3204	False	2017-09-30 04:24:01	R_ageBunvFs9DOIaV							anonymous						Firefox	56.0	Windows NT 10.0	1920x1080
2017-09-25 08:41:40	2017-09-25 09:07:28	IP Address	159.36.3.39	57	1548	False	2017-10-02 09:07:32	R_5o6LMrC5bM6x5Rj							anonymous						Chrome	60.0.3112.113	Windows NT 6.1	1600x900
2017-10-03 02:28:55	2017-10-03 02:44:16	IP Address	130.225.93.44	100	921	True	2017-10-03 02:44:16	R_d6ywT6kmAOQfqf3					55.761795043945	12.467895507812	anonymous		MSIE	11.0	Windows NT 6.1	1280x800					Certain	Certain	Certain	Risky	Risky	Risky	Risky	Risky	Certain	Certain	Certain	Certain	Risky	Risky	Risky	Risky	Certain	Certain	Certain	Certain	Certain	Certain	Certain	Certain	Certain
2017-10-03 14:01:12	2017-10-03 14:22:40	IP Address	158.111.236.10	100	1288	True	2017-10-03 14:22:40	R_07Z3odXZnFd1oGx					33.827392578125	-84.324401855469	anonymous		MSIE	11.0	Windows NT 6.1	1680x1050					Certain	Certain	Certain	Certain	Certain	Risky	Risky	Risky	Certain	Certain	Certain	Certain	Certain	Certain	Risky	Risky	Certain	Certain	Certain	Certain	Certain	Certain	Certain	Certain	Certain
2017-10-03 14:37:08	2017-10-03 14:49:21	IP Address	136.159.160.154	100	733	True	2017-10-03 14:49:21	R_5i30DSpxey2EoYd					51.062103271484	-114.11589813232	anonymous		Chrome	61.0.3163.98	Android 6.0.1	360x640					Certain	Certain	Risky	Risky	Risky	Risky	Risky	Risky	Certain	Certain	Risky	Risky	Risky	Risky	Risky	Risky	Certain	Risky	Risky	Risky	Risky	Risky	Risky	Risky	Certain
2017-10-03 14:46:21	2017-10-03 14:55:42	IP Address	137.229.80.191	100	561	True	2017-10-03 14:55:42	R_cMSn5QK4s4dyjNH					64.837799072266	-147.71640014648	anonymous						Safari	8.0.3	Macintosh	2560x1440
2017-10-03 14:50:29	2017-10-03 15:07:30	IP Address	129.186.252.211	100	1021	True	2017-10-03 15:07:30	R_6l2hHADQEEyqWCF					42.035995483398	-93.465202331543	anonymous						Chrome	61.0.3163.100	Windows NT 10.0	1280x1024
2017-10-03 15:59:40	2017-10-03 16:26:52	IP Address	136.159.160.3	100	1632	True	2017-10-03 16:26:52	R_6yUZtI3jVIHD4QR					51.062103271484	-114.11589813232	anonymous		Firefox	55.0	Windows NT 6.1	1280x1024					Certain	Certain	Certain	Certain	Certain	Certain	Certain	Certain	Certain	Certain	Certain	Certain	Certain	Certain	Certain	Certain	Certain	Certain	Certain	Certain	Certain	Certain	Certain	Certain	Certain
2017-10-03 17:39:58	2017-10-03 18:10:31	IP Address	172.58.185.92	100	1833	True	2017-10-03 18:10:31	R_cuzTtPIdBw4lA6V					38.895095825195	-77.036399841309	anonymous		Safari iPhone	10.0	iPhone	320x568					Certain	Certain	Certain	Certain	Certain	Certain	Certain	Certain	Certain	Certain	Certain	Certain	Certain	Certain	Certain	Certain	Certain	Certain	Certain	Certain	Certain	Certain	Certain	Certain	Certain
2017-10-04 01:28:07	2017-10-04 01:53:47	IP Address	131.152.49.28	100	1540	True	2017-10-04 01:53:47	R_3BNej01bgUxzUWN					47.558395385742	7.5733032226562	anonymous		MSIE	11.0	Windows NT 6.1	1920x1080					Certain	Certain	Certain	Risky	Risky	Risky	Risky	Risky	Certain	Certain	Certain	Risky	Risky	Risky	Risky	Risky	Certain	Certain	Certain	Certain	Certain	Risky	Risky	Risky	Certain
2017-10-04 01:45:53	2017-10-04 02:04:26	IP Address	131.227.17.88	100	1113	True	2017-10-04 02:04:26	R_6h4Ejt7Lfiocau9					51.326400756836	-0.63929748535156	anonymous						MSIE	11.0	Windows NT 6.1	1600x900
2017-10-04 02:46:06	2017-10-04 02:55:37	IP Address	91.234.240.10	100	571	True	2017-10-04 02:55:37	R_8ixTtBRwfZ661lH					59.86669921875	17.63330078125	anonymous		MSIE	11.0	Windows NT 10.0	1400x875					Certain	Certain	Certain	Risky	Risky	Risky	Risky	Risky	Certain	Certain	Risky	Risky	Risky	Risky	Risky	Risky	Certain	Certain	Certain	Certain	Certain	Certain	Risky	Risky	Certain
2017-10-04 02:39:10	2017-10-04 03:07:29	IP Address	90.147.69.132	100	1699	True	2017-10-04 03:07:29	R_8ABWLUEfDkAWC3j					43.147903442383	12.10969543457	anonymous						Chrome	61.0.3163.100	Windows NT 10.0	1368x912
2017-10-04 00:30:57	2017-10-04 03:36:14	IP Address	41.242.101.2	100	11117	True	2017-10-04 03:36:14	R_0JuUoE3UAXELuyV					-20	47	anonymous		Chrome	61.0.3163.100	Windows NT 10.0	1920x1080					Certain	Certain	Certain	Certain	Risky	Risky	Risky	Risky	Certain	Certain	Certain	Risky	Risky	Risky	Risky	Risky	Certain	Certain	Certain	Certain	Certain	Certain	Risky	Risky	Certain
2017-10-04 02:15:23	2017-10-04 03:45:53	IP Address	195.195.217.51	100	5430	True	2017-10-04 03:45:54	R_5aOKGtx7eC7kEZv					51.523193359375	-0.15780639648438	anonymous						Edge	14.14393	Windows NT 10.0	2880x1620
2017-10-04 06:52:00	2017-10-04 07:20:27	IP Address	132.216.32.173	100	1707	True	2017-10-04 07:20:27	R_doIVnVfT8IbPn8N					45.503997802734	-73.574699401855	anonymous		Firefox	55.0	Windows NT 6.1	1920x1080					Certain	Certain	Certain	Certain	Certain	Risky	Risky	Risky	Certain	Certain	Certain	Certain	Certain	Certain	Risky	Risky	Certain	Certain	Certain	Certain	Certain	Certain	Certain	Certain	Certain
2017-10-04 07:56:37	2017-10-04 08:07:58	IP Address	144.171.153.246	100	681	True	2017-10-04 08:07:58	R_3pxlYfIzSBRbaFD					38.908493041992	-77.017700195312	anonymous						Chrome	61.0.3163.100	Windows NT 6.1	1920x1080
2017-10-02 12:54:46	2017-10-04 08:44:41	IP Address	71.112.191.118	100	157795	True	2017-10-04 08:44:41	R_8oco6bhNLAxNDrD					40.424194335938	-79.891296386719	anonymous						Chrome	61.0.3163.100	Windows NT 10.0	1366x768
2017-10-04 12:32:58	2017-10-04 12:53:30	IP Address	129.130.108.85	100	1232	True	2017-10-04 12:53:30	R_6lq9skNmGcG7Mqx					39.102294921875	-96.524597167969	anonymous		MSIE	11.0	Windows NT 6.1	1920x1200					Certain	Certain	Certain	Certain	Certain	Certain	Certain	Certain	Certain	Certain	Certain	Certain	Certain	Certain	Risky	Risky	Certain	Certain	Certain	Certain	Certain	Certain	Certain	Certain	Certain
2017-10-04 01:18:53	2017-10-04 16:38:45	IP Address	145.129.201.217	100	55192	True	2017-10-04 16:38:45	R_8kutF87Gtik71TT					53.22509765625	6.5812072753906	anonymous		Safari	11.0	Macintosh	1440x900					Certain	Certain	Risky	Risky	Risky	Risky	Risky	Risky	Certain	Risky	Risky	Risky	Risky	Risky	Risky	Risky	Certain	Certain	Certain	Risky	Risky	Risky	Risky	Risky	Certain
2017-10-04 20:34:29	2017-10-04 20:56:30	IP Address	49.150.142.193	100	1321	True	2017-10-04 20:56:30	R_bOOQNrNouv9S08B					14.068298339844	121.32559204102	anonymous						Chrome	61.0.3163.100	Windows NT 10.0	1366x768
2017-10-05 01:31:33	2017-10-05 02:16:53	IP Address	90.147.127.1	100	2720	True	2017-10-05 02:16:53	R_4HnTpxoQISWamUt					45.070495605469	7.6867980957031	anonymous						MSIE	11.0	Windows NT 6.1	1067x600
[truncated: 281 more columns]
